# Supplementary material for: Insight into the Influence of Ecological Factors on Shaping Distribution Patterns of Camptotheca acuminata for Conservation and Management
Source: Plants (Basel). 2025 May 14;14(10):1466. doi: 10.3390/plants14101466 (PMC12114703; doi:10.3390/plants14101466)
Supplement: Supplementary file 1 [file plants-14-01466-s001.zip]

Archive with 1 entries (1 files):
- plants-3561135-supplementary.pdf
